# Supplementary material for: Health–Economic Impact Attributable to Occurrence of Pleurisy and Pneumonia Lesions in Finishing Pigs
Source: Vet Sci. 2024 Dec 20;11(12):668. doi: 10.3390/vetsci11120668 (PMC11680166; doi:10.3390/vetsci11120668)
Supplement: Supplementary file 1 [file vetsci-11-00668-s001.zip]

Archive with 1 entries (1 files):
- vetsci-3334683-supplementary.pdf
